# Supplementary material for: Matrix directs trophoblast differentiation in a bioprinted organoid model of early placental development
Source: Nat Commun. 2025 Sep 12;16:8267. doi: 10.1038/s41467-025-62996-0 (PMC12432263; doi:10.1038/s41467-025-62996-0)
Supplement: Supplementary file 8 — Source Data [file 41467_2025_62996_MOESM8_ESM.xlsx]

## Sheet: Figure 1c
Matrigel	Bioprint
40955.9	18835.2
26132.2	32355
26977.9	29846

## Sheet: Figure 1d
Matrigel	Bioprint
93.4	61.4
89.5	36.8
95.9	45.8

## Sheet: Figure 1f
Matrigel	Bioprint
2885	2328
2824	2409
2779	2811

## Sheet: Figure 1i
%HLA-G+		%β-hCG+
Matrigel	Bioprint	Matrigel	Bioprint
12.9	6.8	5.2	7.1
10.8	18.5	12.4	7.1
13.3	8.4	13.5	13.5

## Sheet: Figure 2a
CTB		STB		EVT
Matrigel	Bioprint	Matrigel	Bioprint	Matrigel	Bioprint
44.4	42.7	22.3	3.3	33.3	54

## Sheet: Figure 2l 
	human_6w_placenta|CTB	human_6w_placenta|EVT	human_6w_placenta|STB	matrigel|EVT	matrigel|CTB	matrigel|STB
human_6w_placenta|CTB	0.899444	0.130724	0.514478	0.212745	0.710828	0.736387
human_6w_placenta|EVT	0.130724	0.999155	0.12679	0.947078	0.407926	0.0404204
human_6w_placenta|STB	0.514478	0.12679	0.991205	0.17103	0.205787	0.976903
matrigel|EVT	0.212745	0.947078	0.17103	0.921932	0.41459	0.12323
matrigel|CTB	0.710828	0.407926	0.205787	0.41459	0.886721	0.260189
matrigel|STB	0.736387	0.0404204	0.976903	0.12323	0.260189	0.986079
	human_8w_placenta|CTB	human_8w_placenta|EVT	human_8w_placenta|STB	matrigel|EVT	matrigel|CTB	matrigel|STB
human_8w_placenta|CTB	0.998534	0.87689	0.00149352	0.552951	0.913431	0.044552
human_8w_placenta|EVT	0.87689	0.987557	0.107816	0.873124	0.527053	0.108089
human_8w_placenta|STB	0.00149352	0.107816	0.999289	0.418508	0.104536	0.964631
matrigel|EVT	0.552951	0.873124	0.418508	0.951523	0.376198	0.161223
matrigel|CTB	0.913431	0.527053	0.104536	0.376198	0.927537	0.226301
matrigel|STB	0.044552	0.108089	0.964631	0.161223	0.226301	0.990649
	1st_trimester_trophoblast_organoid|CTB	1st_trimester_trophoblast_organoid|EVT	1st_trimester_trophoblast_organoid|STB	matrigel|EVT	matrigel|CTB	matrigel|STB
1st_trimester_trophoblast_organoid|CTB	0.95081	0.157812	0.0756926	0.538791	0.855831	0.161407
1st_trimester_trophoblast_organoid|EVT	0.157812	0.990448	0.690688	0.81861	0.231186	0.402208
1st_trimester_trophoblast_organoid|STB	0.0756926	0.690688	0.969982	0.312686	0.175659	0.933003
matrigel|EVT	0.538791	0.81861	0.312686	0.932735	0.391242	0.152574
matrigel|CTB	0.855831	0.231186	0.175659	0.391242	0.892778	0.253943
matrigel|STB	0.161407	0.402208	0.933003	0.152574	0.253943	0.981633
	human_6w_placenta|CTB	human_6w_placenta|EVT	human_6w_placenta|STB	bioprint|EVT	bioprint|CTB	bioprint|STB
human_6w_placenta|CTB	0.933504	0.117212	0.477134	0.18468	0.845026	0.748954
human_6w_placenta|EVT	0.117212	0.999254	0.153804	0.937735	0.0884838	0.0198974
human_6w_placenta|STB	0.477134	0.153804	0.991977	0.276694	0.578487	0.986725
bioprint|EVT	0.18468	0.937735	0.276694	0.912988	0.110154	0.148469
bioprint|CTB	0.845026	0.0884838	0.578487	0.110154	0.892309	0.727254
bioprint|STB	0.748954	0.0198974	0.986725	0.148469	0.727254	0.99681
	human_8w_placenta|CTB	human_8w_placenta|EVT	human_8w_placenta|STB	bioprint|EVT	bioprint|CTB	bioprint|STB
human_8w_placenta|CTB	0.999063	0.872402	0.00124976	0.12035	0.920639	0.0476571
human_8w_placenta|EVT	0.872402	0.987439	0.11315	0.83423	0.220511	0.0759327
human_8w_placenta|STB	0.00124976	0.11315	0.999057	0.840397	0.115707	0.964023
bioprint|EVT	0.12035	0.83423	0.840397	0.932808	0.0910748	0.265306
bioprint|CTB	0.920639	0.220511	0.115707	0.0910748	0.926759	0.54681
bioprint|STB	0.0476571	0.0759327	0.964023	0.265306	0.54681	0.998542
	1st_trimester_trophoblast_organoid|CTB	1st_trimester_trophoblast_organoid|EVT	1st_trimester_trophoblast_organoid|STB	bioprint|EVT	bioprint|CTB	bioprint|STB
1st_trimester_trophoblast_organoid|CTB	0.964359	0.154188	0.0709797	0.219989	0.86327	0.188546
1st_trimester_trophoblast_organoid|EVT	0.154188	0.993386	0.675825	0.909978	0.102821	0.258244
1st_trimester_trophoblast_organoid|STB	0.0709797	0.675825	0.9757	0.671377	0.223225	0.93084
bioprint|EVT	0.219989	0.909978	0.671377	0.902856	0.11842	0.264297
bioprint|CTB	0.86327	0.102821	0.223225	0.11842	0.895349	0.573287
bioprint|STB	0.188546	0.258244	0.93084	0.264297	0.573287	0.998143

## Sheet: Figure 3d
ISG15		SCD		SNX2		CDH1		ITGA6		KI67		HLA-G		ITGA5		QSOX1		SYCY2		3BHS1		CP19A
Matrigel	Bioprint	Matrigel	Bioprint	Matrigel	Bioprint	Matrigel	Bioprint	Matrigel	Bioprint	Matrigel	Bioprint	Matrigel	Bioprint	Matrigel	Bioprint	Matrigel	Bioprint	Matrigel	Bioprint	Matrigel	Bioprint	Matrigel	Bioprint
18.1638	20.0673	12.2877	16.0029	21.9316	22.9328	20.6364	21.6743	21.5685	20.361	21.1015	22.1845	12.2877	17.0743	22.3385	23.0482	14.8517	17.9918	12.2877	12.2877	14.5142	18.7307	14.4873	13.5467
18.1946	20.3552	12.2877	18.7722	21.7567	23.0816	19.7101	22.0897	19.0743	20.1273	19.7044	22.6964	12.2877	17.4415	21.6957	22.6518	16.125	18.7817	12.2877	12.2877	16.4651	17.6662	15.4789	14.7225
19.1655	19.3357	12.2877	18.3808	22.3027	22.7876	20.6335	21.953	20.4273	21.3211	19.856	22.0548	12.2877	16.7027	22.2535	23.0065	16.8435	18.6	15.7637	12.2877	18.8636	17.0719	19.4536	15.8411

## Sheet: Figure 4b
Fig. 4b - Organoid number
Condition	Organoid Number
Control	100
Control	92
Control	86
Control	74
Control	70
Control	136
TNFa	59
TNFa	92
TNFa	113
TNFa	74
TNFa	85
TNFa	58
TNFa + Aspirin	99
TNFa + Aspirin	80
TNFa + Aspirin	98
TNFa + Aspirin	99
TNFa + Aspirin	103
TNFa + Aspirin	88
TNFa + Metformin	95
TNFa + Metformin	88
TNFa + Metformin	91
TNFa + Metformin	97
TNFa + Metformin	112
TNFa + Metformin	82
Aspirin	61
Aspirin	106
Aspirin	75
Aspirin	71
Aspirin	47
Aspirin	76
Metformin	91
Metformin	59
Metformin	62
Metformin	48
Metformin	92
Metformin	51

## Sheet: Figure 4c
Condition	Size (um^2)
Control	15464.1
Control	10135.7
Control	11555.6
Control	16349.7
Control	13787.7
Control	12254.5
TNFa	8816.3
TNFa	18353
TNFa	10257.2
TNFa	9909.12
TNFa	13562.5
TNFa	9855.44
TNFa + Aspirin	10871.8
TNFa + Aspirin	18326.1
TNFa + Aspirin	16515.8
TNFa + Aspirin	12399.4
TNFa + Aspirin	14728.7
TNFa + Aspirin	10325.4
TNFa + Metformin	15644
TNFa + Metformin	14821
TNFa + Metformin	13658.7
TNFa + Metformin	12635.8
TNFa + Metformin	14134.9
TNFa + Metformin	10620.4
Aspirin	11820.8
Aspirin	9960.41
Aspirin	8725.3
Aspirin	11648
Aspirin	10062
Aspirin	11158.4
Metformin	13123.7
Metformin	11163.7
Metformin	8641.44
Metformin	11125.8
Metformin	12438.3
Metformin	9247.79

## Sheet: Figure 4d
Condition	Day 6 Fluorescence (normalised to day 6)	Day 9 Fluorescence (normalised to day 6)	Day 12 Fluorescence (normalised to day 6)
Control	1	3.6604	4.58249
Control	1	1.7586	2.25501
Control	1	1.68078	3.68301
TNFa	1	1.69877	1.33967
TNFa	1	2.41826	1.66752
TNFa	1	1.69409	1.451
TNFa + Aspirin	1	1.55593	0.863374
TNFa + Aspirin	1	1.84144	0.823921
TNFa + Aspirin	1	1.87561	0.881917
TNFa + Metformin	1	2.10931	1.31725
TNFa + Metformin	1	2.04202	1.22428
TNFa + Metformin	1	2.16529	1.08788
Aspirin	1	2.26111	1.0184
Aspirin	1	2.06047	0.622583
Aspirin	1	1.47925	0.596526
Metformin	1	2.08215	1.05289
Metformin	1	1.63189	0.570743
Metformin	1	2.71365	0.802484

[truncated: 19 more sheets: Figure 4e, Figure 4f, Fig. 4g, Figure 4h, Figure 4i, Figure 6d, Figure 6e, Figure 6f, Supplementary Figure 1c, Supplementary Figure 1d, Supplementary Figure 1g, Supplementary Figure 2e, Supplementary Figure 2f, Supplementary Figure 2g, Supplementary Figure 3a, Supplementary Figure 3b, Supplementary Figure 3c, Supplementary Figure 3d, Supplementary Figure 3e]
